# Supplementary material for: Integrated Machine Learning Algorithms-Enhanced Predication for Cervical Cancer from Mass Spectrometry-Based Proteomics Data
Source: Bioengineering (Basel). 2025 Mar 9;12(3):269. doi: 10.3390/bioengineering12030269 (PMC11939187; doi:10.3390/bioengineering12030269)
Supplement: Supplementary file 1 [file bioengineering-12-00269-s001.zip]

Archive with 1 entries (1 files):
- bioengineering-3464576-supplementary.pdf
